# Supplementary material for: Drugit: crowd-sourcing molecular design of non-peptidic VHL binders
Source: Nat Commun. 2025 Apr 14;16:3548. doi: 10.1038/s41467-025-58406-0 (PMC11997059; doi:10.1038/s41467-025-58406-0)
Supplement: Supplementary file 4 — Source Data [file 41467_2025_58406_MOESM4_ESM.xlsx]

## Sheet: Figure 2c
Figure 2c		PCA Dimension 1	PCA Dimension 2
		-164.5209	0.74328941
		-33.674755	-23.498686
		-210.13457	4.4255061
		1.3156981	-35.526115
		111.28766	13.418652
		88.910339	-26.93508
		67.57383	-26.754431
		109.93003	0.47642055
		83.491066	-44.131447
		-333.56186	-6.9672675
		140.11296	-25.603832
		43.867397	-10.27592
		39.625	21.254953
		-45.115879	-3.4374413
		-23.580048	-5.9418249
		0.46895707	-22.166628
		83.356743	-56.184532
		87.604301	-17.593142
		108.92115	-38.659088
		60.404655	-39.033115
		81.666954	-44.962337
		112.50337	-51.131107
		0.27338105	-12.763029
		66.054268	5.6929569
		91.874573	-32.282948
		67.682701	-32.056335
		92.180954	30.450781
		-110.90665	-26.347528
		67.189713	-34.785671
		66.868996	-34.640007
		68.189262	-34.414791
		40.249252	10.994451
		-71.862534	14.254938
		-184.56152	16.59001
		138.59677	-6.957829
		94.601913	-2.8892553
		115.74975	-3.5051596
		-49.619335	2.330162
		111.95423	-12.492363
		-36.845467	16.09495
		-210.86501	-43.411068
		-157.64011	-24.68915
		-270.86508	-9.5447245
		-134.83093	-31.395477
		49.607506	-23.039928
		141.97467	-4.3112559
		49.93383	-30.588608
		55.945736	-21.597202
		-232.10851	-36.250721
		-208.82889	-34.177235
		-191.19566	1.3113701
		8.7549477	-10.649581
		-124.62735	-9.5219002
		11.694745	-24.981388
		-164.28304	-2.8957601
		-268.8168	-11.96483
		-269.09262	-3.0472786
		-43.07095	-25.297367
		-95.161629	-27.549059
		-95.191902	-30.13884
		29.032919	-37.480972
		-184.02426	-15.920655
		-94.811234	-22.286453
		-60.745289	-19.806067
		-320.35382	-0.96602851
		-343.06036	6.5905704
		-208.16269	-34.904926
		-204.7209	-26.037558
		-38.391033	-28.931074
		-21.565825	-19.891481
		-164.37639	-0.40503442
		-57.804836	-45.990311
		-37.903637	-31.653292
		-202.58748	-1.4774538
		-223.32997	0.71436143
		51.340092	25.193409
		-223.20874	0.57102793
		142.84445	21.594831
		72.885292	5.295311
		72.491272	24.56529
		-220.69508	4.7398257
		52.01519	34.999393
		-156.96341	10.495387
		-168.22739	12.398772
		-322.48322	23.894262
		-136.21776	8.3042917
		-245.16148	11.828565
		73.685898	29.649216
		37.866188	-21.334917
		0.5727545	-11.119179
		-300.26587	15.101071
		-220.55856	-2.186698
		120.12443	22.881702
		-200.41534	-6.1575327
		-150.04562	26.514101
		-137.67123	5.0885305
		-243.29582	6.7161698
		-243.4761	4.6848178
		53.017807	-1.7404519
		-120.07668	5.8713408
		38.860199	-57.965206
		-260.7001	-4.8365898
		-243.29097	10.294244
		-220.46004	-2.4078197
		55.124935	-38.155807
		-172.6237	-32.17379
		77.788963	-37.124111
		15.905704	4.6020694
		-135.26669	-7.7822638
		-191.05157	5.420733
		53.417484	-40.696114
		-180.95158	-1.3546646
		-122.54582	-8.1358089
		33.798481	-24.647692
		102.28154	-44.922905
		-198.87704	9.5925188
		44.430561	-32.650345
		5.8889899	16.593418
		67.863014	2.0312746
		-25.707226	-3.4812748
		-145.00018	19.239126
		-296.24579	13.220655
		-272.21677	-17.138254
		17.970629	0.46688411
		134.30156	-15.019204
		7.5214157	-51.024811
		-45.060905	-30.321062
		61.451794	-9.8570223
		117.55485	-12.210926
		-135.23248	-14.479522
		-247.15854	9.9381142
		-224.23537	2.803823
		-159.7	-14.652234
		-193.80969	-0.30122098
		134.44383	6.3696637
		-235.56364	17.684111
		-60.546135	-23.375957
		51.257229	8.0711174
		-276.61807	-36.926472
		-289.15393	10.90632
		38.818268	-2.2694843
		38.786201	-1.6305181
		-139.07185	2.0381315
		59.533443	-3.8397522
		-161.19514	-4.6041179
		92.233078	-0.852552
		100.71087	-44.265556
		-280.41916	-18.768652
		-195.53659	-44.464794
		29.826334	16.419037
		-235.14841	0.18510853
		-282.16885	13.956321
		10.519885	-0.41228849
		77.789421	-37.125534
		79.561157	-43.634796
		-122.57664	11.403275
		-122.82365	8.0684204
		-139.57167	7.4176278
		35.121296	-46.405659
		-130.65601	14.874113
		-129.45094	-30.979416
		-130.99471	-25.066618
		-113.36028	8.4567871
		-37.186234	-11.929387
		-153.33514	-16.771822
		-64.126244	-18.863199
		-173.98369	3.6696608
		109.73616	10.726864
		115.30111	2.7918067
		-199.14436	14.769635
		-32.865807	2.98153
		-12.57981	18.321436
		-239.67673	15.709722
		-169.56879	18.329792
		74.360054	17.292992
		53.067451	11.228515
		10.130839	10.760629
		-7.2126927	38.430798
		28.912302	31.53018
		46.977352	9.5483379
		-101.19048	-2.0352128
		22.570892	6.737957
		-190.17146	-2.0069318
		-53.132641	0.78090304
		51.719337	24.8216
		91.060562	23.287653
		-236.77193	14.530792
		51.025551	-3.2597578
		-34.67345	2.334353
		22.068626	-39.033131
		-76.090179	16.747862
		-10.959193	-17.867975
		51.802719	27.058914
		-12.409226	23.109568
		-102.55564	8.8749437
		32.029163	-12.783834
		77.356895	-7.2568645
		82.710182	33.163509
		60.139271	30.823341
		-92.529144	23.842007
		-2.8193655	-38.092236
		-40.251766	-12.745473
		-216.76523	8.4350681
		-118.106	-10.479434
		-191.18245	8.665658
		-77.392128	-14.832619
		12.564572	-9.6245222
		-102.19476	-17.249485
		56.810139	10.093101
		16.414165	36.163074
		-38.48436	15.439702
		30.260437	17.937464
		31.396351	16.578741
		11.369775	24.384201
		55.486431	17.621075
		55.031872	9.8186874
		-53.152054	32.060951
		-79.286621	36.23867
		11.378822	18.977707
		34.179932	17.677902
		8.6348658	9.1882753
		31.67013	-4.1971278
		54.27438	19.829407
		79.684471	2.8993356
		78.654045	30.998281
		9.8902216	19.352522
		51.120277	-0.47905877
		27.553091	7.5918574
		79.537735	19.10545
		80.404594	23.138538
		5.8817554	12.942002
		-128.04004	1.3530053
		37.329781	-53.364944
		-342.61975	9.0855761
		-69.82486	-9.8984394
		21.727375	-37.948895
		16.574633	-78.5056
		-127.22684	11.40382
		81.030373	-47.244118
		-142.71046	-44.389046
		85.148911	-41.988499
		-30.911419	-24.385437
		-250.5211	-8.795577
		91.28569	1.7190641
		16.684361	-45.335663
		207.50163	23.405243
		21.805246	-42.185776
		105.23744	-54.143738
		-246.05779	21.460951
		-126.7023	-10.277053
		-268.1955	8.7968206
		-126.77713	-15.258358
		-165.21606	-20.235756
		83.154861	1.8377562
		149.01176	40.004826
		-73.952789	4.3957424
		210.35568	15.59951
		-259.02655	22.710175
		53.828457	2.4905849
		-316.79773	-10.18688
		123.35245	17.215654
		161.12428	-4.5488639
		6.1079288	13.164425
		-120.37467	-12.466713
		-15.466392	14.635693
		114.12954	-10.130877
		-38.08466	12.463695
		-120.88165	-16.599981
		36.110836	-47.910858
		-16.699228	19.872972
		8.1017399	11.545042
		7.1276188	14.388571
		136.24533	-17.685884
		138.75526	4.1891832
		-63.183208	0.62351763
		114.55315	-8.1469679
		143.35042	20.469357
		144.76578	-23.382315
		139.64565	-6.4933419
		143.04913	32.57888
		98.57235	-1.574299
		109.53238	7.5570984
		95.328033	17.447346
		-53.733368	-24.641384
		141.01044	1.4275885
		-72.300385	13.084868
		-83.711082	17.339409
		-176.69788	4.6507711
		-142.67586	-6.2749319
		146.72108	21.204453
		-90.07608	22.747515
		-98.399803	-7.9848123
		-224.75134	-15.624312
		-319.88025	8.1214914
		-208.12823	16.15563
		162.39175	30.566734
		-85.210152	-25.999975
		167.74257	35.151829
		-52.318245	23.258188
		112.1509	-7.6388798
		-1.0137937	5.5938087
		137.73572	-0.59170932
		-59.622517	-10.464989
		25.885567	19.785561
		168.37663	28.242586
		168.6212	12.958289
		98.614662	-23.241455
		186.50487	10.129578
		-203.42822	12.791653
		214.15469	12.903264
		-232.49002	10.165464
		53.757488	24.870281
		72.377914	14.016366
		-209.70792	10.22093
		126.99879	-21.956055
		-61.012794	-0.61131424
		159.03738	1.0493561
		191.24252	25.001554
		168.68422	36.508911
		-317.17157	21.071764
		-271.56207	-0.66756475
		-74.603096	17.311554
		-252.7702	9.4605703
		139.50983	4.5474954
		15.913876	3.8313437
		29.837439	6.821476
		138.7124	32.106152
		98.970215	23.503778
		123.27492	28.319036
		68.777245	12.83361
		165.98236	14.046521
		159.90868	26.674215
		96.545952	23.390648
		97.788734	17.879332
		116.47434	5.4430618
		9.1530428	28.841272
		145.89111	14.244182
		116.33005	17.478491
		203.87036	33.904133
		97.392952	24.424927
		76.955093	21.475336
		75.152824	26.45628
		141.38615	8.0098686
		97.855148	21.514271
		167.92909	1488974
		9.1530428	28.841272
		53.433075	4.7885885
		-60.63065	8.1997375
		155.98647	16.752508
		142.15567	15.381747
		55.643791	27.178549
		134.86955	-6.0491524
		76.242935	25.059525
		116.63953	11.744204
		84.989655	4.2506094
		52.410728	-20.168463
		61.113564	18.899214
		55.284538	26.825741
		51.496754	-13.17702
		101.00533	38.728031
		50.729004	19.863007
		139.32629	9.9534683
		85.471458	17.960226
		149.26772	28.505608
		-147.9688	9.2054768
		123.08373	20.952969
		-144.82443	21.668203
		-299.50687	42.869896
		-140.22215	4.5392003
		-264.70792	-15.15503
		-133.64375	5.122014
		-297.96561	28.536104
		-233.33238	31.82729
		-169.33493	16.075535
		236.5815	23.505659
		113.446	-16.382549
		-189.12268	23.668095
		-106.11742	10.334192
		-213.6447	-12.524925
		187.04376	23.559298
		3.5160441	-4.6502876
		-281.14691	34.159481
		-211.52466	0.88893998
		-284.19357	26.276228
		-281.22012	29.181923
		-320.87558	35.808876
		-239.48897	26.451715
		11.815027	17.577911
		-70.413078	-11.75851
		-176.07228	32.005592
		-276.60056	35.593742
		-143.51984	-9.6338434
		187.11649	20.642591
		142.10168	26.895353
		120.99906	12.375627
		123.82468	22.259333
		-82.539574	-0.11859351
		101.58843	27.179037
		-109.94595	9.2922745
		163.67654	12.322977
		148.74324	34.011147
		182.07454	19.803534
		209.10477	15.112597
		164.93756	15.438653
		238.01646	13.638846
		164.96938	23.088158
		-31.981167	0.15148886
		-225.91431	34.408901
		-60.891804	19.172199
		-179.84933	5.5000219
		-146.42789	8.7997236
		140.82391	24.03241
		-38.276417	21.341822
		170.64661	31.704773
		140.83199	18.626795
		-165.81842	-3.4401119
		145.90446	20.730742
		-166.21198	16.395397
		145.90291	5.1459823
		-211.13489	9.3501282
		38.701477	4.9561734
		98.658798	-28.835964
		-316.46036	30.828041
		-141.84547	20.610756
		-135.52263	-22.696201
		-222.67316	16.418238
		-348.09338	2.2297294
		-161.14365	-6.3375492
		-282.64606	-5.3857698
		95.482689	8.7380056
		-322.37643	-3.7376635
		-218.63785	21.875731
		-260.74234	6.0389905
		9.032342	-11.122287
		-204.57085	16.333687
		-160.01305	1.8100345
		-165.12772	-34.068047
		-240.76552	6.8265076
		-138.29797	-9.7909851
		-222.65309	-17.07358
		-165.83458	-3.8912709
		-323.29019	4.8413043
		-123.97256	6.47262
		-98.301437	-6.3099089
		-183.25363	-12.99407
		-34.737183	9.4893227
		-324.1503	8.8907356
		-329.73349	7.1685767
		-324.51703	2.7689068
		-328.61615	18.124512
		-339.08633	28.499775
		-341.96185	9.0841732
		-342.4679	13.460395
		-6.6869764	2.5536618
		-280.48569	24.645655
		-326.67545	-11.043248
		-345.24905	3.4568758
		-341.55112	14.054204
		-303.27887	23.539503
		-297.72098	16.976448
		-80.579643	-24.898834
		-245.63489	-8.3958864
		-226.52075	24.919767
		-296.30734	20.295376
		-300.74591	11.985632
		-256.96252	30.865896
		-124.76437	-5.0177164
		-79.3134	10.304509
		-195.09807	24.00359
		-134.24004	3.3486111
		-106.41981	-5.4057035
		-186.32838	-2.6590109
		-180.09308	8.9708643
		-88.496399	-4.3595142
		-127.66	-13.525045
		-78.250763	-10.495976
		-221.66621	23.828287
		-298.92377	28.434092
		-34.769264	10.130801
		-285.70569	18.821871
		-193.39215	32.322212
		-221.04579	11.317942
		-262.46014	-12.701884
		-220.90933	16.393742
		-100.31862	17.429987
		142.09137	21.571007
		-130.47363	4.2572117
		93.829338	18.450377
		88.119133	16.3762
		-202.72563	13.394835
		32.117085	-27.282967
		-134.46346	-2.144598
		82.649178	-7.3148174
		100.38481	34.724167
		130.22752	24.809723
		-28.378378	15.961891
		-81.533371	9.8662176
		125.07374	21.71443
		-6.461895	22.359541
		-97.165695	-1.245699
		-182.65236	5.0807376
		119.34814	22.090193
		77.650871	29.837614
		99.557487	18.076851
		-7.2226171	9.8027344
		126.30363	6.2943172
		163.63431	17.326227
		167.88055	-4.6087122
		115.40834	17.205729
		116.57523	17.933458
		123.60697	14.725077
		121.84383	16.309622
		15.895053	6.5287561
		15.89512	6.5286202
		38.874638	-1.3228271
		38.86385	-1.2685186
		15.895859	2.4067321
		149.12296	18.362572
		-96.583778	11.988881
		100.44917	28.534922
		-33.575233	-7.8141999
		19.465942	20.720242
		74.981377	24.587729
		-6.7030587	13.422748
		15.884532	2.4609306
		42.040134	-0.87351352
		115.40404	9.3088732
		7.3735771	2.7843797
		-9.9843407	8.7800713
		15.5768	6.4947996
		139.58136	-0.30408296
		-224.36121	7.4112139
		-5.6860566	4.1477346
		121.61161	16.537251
		-82.161102	14.903496
		-83.210327	18.640806
		100.45793	23.128883
		-219.70755	1.2407193
		-252.44315	7.025075
		-183.88902	5.581717
		-84.976799	2.6178405
		-216.27666	-5.9076014
		-318.19379	-8.6263494
		-139.22295	36.41066
		54.521572	20.319372
		-260.14896	8.1769476
		43.940365	8.9138746
		-261.92194	-2.85129
		53.432495	31.765675
		76.171921	24.806404
		52.692085	32.321873
		-205.56885	11.945694
		123.1953	28.018023
		-174.15894	13.648469
		44.662247	11.780575
		53.441242	26.359543
		-122.86047	-1.180479
		-119.9634	-0.87905145
		103.34776	-29.078491
		-205.41052	0.75574434
		86.407616	-36.711143
		145.98056	20.541725
		19.149235	-60.400162
		101.84198	-12.10911
		50.697113	-31.155436
		107.58614	-60.013115
		-2.2269583	21.655342
		144.45535	25.462692
		189.62813	12.774222
		73.334946	-38.126793
		144.82294	34.808464
		-60.819668	-15.975186
		164.92232	7.6404524
		-35.892517	-35.908958
		18.932243	-53.453842
		19.174726	-63.846188
		41.072769	-22.667929
		85.955162	8.0781345
		52.260704	-22.4515
		97.944183	-46.157104
		75.103867	-34.305298
		-145.27466	-4.0303154
		138.26607	-5.3972993
		139.4648	10.231041
		-77.407021	-24.037727
		120.5447	22.040838
		-18.386545	10.751501
		8.0917492	-21.168505
		103.19353	-15.968579
		-31.203892	-18.826714
		15.890829	-26.013145
		-153.95332	-12.76067
		-82.385201	12.847568
		160.61893	9.5962658
		-157.24887	-0.72108895
		17.382681	-20.785379
		151.6559	-5.0246449
		-251.38855	-24.962343
		-103.21114	24.036682
		-296.26724	25.60565
		19.803257	-1.7657982
		238.18604	15.013142
		133.98204	3.7441912
		73.92675	18.307173
		120.02213	6.3665776
		-191.63962	15.308035
		216.46841	17.564827
		168.01598	20.354309
		165.19135	7.5348682
		170.31055	-3.3493834
		14.951674	-46.559818
		38.152805	-39.416378
		-34.346848	-35.15815
		159.94904	23.687408
		-47.394737	-17.503641
		124.22002	19.594446
		98.873474	27.391096
		141.69591	21.402916
		118.86362	10.714725
		110.66631	-29.292404
		-304.28027	14.247182
		114.14524	-20.613262
		95.027641	1.1972406
		116.11928	16.458908
		108.26131	-28.417921
		-10.522453	9.7528362
		2250566	12.760594
		-26.318306	-35.60017
		-145.73291	1.0854554
		31.165897	16.607906
		8.4383554	18.163584
		167.64685	29.901272
		180.14906	27.441496
		8.3126078	35.356987
		6.9283819	-5.5775313
		143.36256	23.982626
		-165.4525	-14.352449
		169.63087	24.112846
		64.508354	-77.889526
		144.67735	23.359333
		95.398163	-8.9260588
		17.990185	-57.425873
		23.576237	-35.822903
		62.530537	-29.033718
		35.574524	-39.727192
		19.270445	-59.184719
		62.556976	-51.608021
		141.70393	-1.1364503
		94.738785	-43.781197
		-35.366829	-18.034542
		21.803881	-42.179562
		123.25965	21.828777
		47.175865	-32.140999
		62.306713	-47.167473
		85.243187	-54.312408
		-35.827499	-16.15056
		19.158813	-63.930775
		-3.739845	-56.971088
		-35.849739	20.645317
		-16.107779	-7.4067321
		19.007032	-48.472816
		-13.731611	-50.941441
		88.300812	-34.683796
		18.229443	-10.814464
		98.970215	23.503778
		69.104958	-44.104202
		87.783066	-31.226519
		36.75325	-23.382416
		1.8017848	-16.77235
		-57.324326	19.984705
		5.6759691	-30.395977
		-34.911278	-9.1656761
		56.169182	25.611242
		74.210358	16.716627
		164.86768	4.8635168
		-37.978645	-22.824512
		145.89111	14.244182
		117.7942	15.581426
		76.242935	25.059525
		-201.63786	6.1377373
		97.786041	2.5307279
		53.454235	25.823299
		-17.234844	-17.199547
		141.95815	9.6257353
		164.76033	8.3253288
		26.049301	-24.653452
		162.68719	9.1740913
		-14.563855	-37.99527
		10.791387	-28.977533
		62.495251	-21.391735
		-29.449316	-23.316162
		85.143333	-5.1367149
		-233.60558	-15.054385
		190.78082	18.869696
		120.84433	21.084942
		-122.86146	-2.2405074
		-69.18856	-44.098339
		-35.688187	-4.9343853
		20.345652	-36.788673
		26.46693	-20.562189
		119.35614	16.684473
		-72.638901	1.3949095
		93.837654	13.044553
		-12.266817	-19.261108
		116.63953	11.744204
		142.15567	15.381747
		-16.976448	-45.853855
		116.69824	-4.1531372
		120.48508	20.732134
		-301.20706	25.863491
		-48.347294	-31.072487
		-64.727783	-7.8136125
		-303.90643	13.716138
		126.38765	-54.770126
		126.54102	-44.035992
		128.96405	-25.349411
		128.59097	-45.106339
		95.59745	12.956805
		-199.4706	11.154146
		126.36096	-48.502628
		8.2501421	-6.3997931
		38.817818	2.7233336
		-78.502487	-8.7529593
		56.162895	-21.791939
		-17.811562	3.0675907
		-56.930054	-9.9484615
		15.746159	-40.271976
		114.13078	-43.962269
		17.766556	-24.82984
		-30.842373	-27.601564
		30.816589	-13.995618
		18.199406	-19.315872
		73.603569	29.929049
		63.907093	-39.445175
		115.3461	-29.942959
		43.561733	-39.709583
		29.766893	-12.440321
		116.88138	4.0521431
		-21.534334	10.648909
		44.757153	-49.295193
		119.62566	19.805201
		81.767876	-9.3072071
		74.949661	-27.803564
		67.176796	-4.8745317
		124.13028	9.6854954
		-22.981834	-12.963602
		120.14196	6.982707
		154.34676	0.12605768
		168.49719	7.1882343
		143.14775	14.982218
		10.812676	-27.230303
		33.243626	-51.767296
		111.46391	-1.2852217
		28.250015	-15.696769
		138.54047	-28.487589
		239.44353	22.541725
		181.88609	13.7335
		-231.42871	-14.997375
		98.674789	-26.183599
		38.90205	12.567924
		0.7159605	18.227997
		123.2369	28.180399
		119.30672	31.170895
		88.168015	10.222825
		-38.177715	-55.404148
		137.55875	-0.89512175
		-30.04525	-40.259689
		123.00595	24.204899
		30.783209	-13.31447
		-7.9599462	-31.494864
		31.956852	-11.420432
		15.083028	-30.866388
		-5.2262754	-8.578742
		79.445686	-43.779819
		-26.908701	-37.261833
		60.761097	-39.202568
		96.387459	28.508789
		100.07001	-9.5188999
		100.16952	-3.4751673
		100.98799	-8.4436102
		101.81349	-10.519526
		68.517815	20.879379
		22.883804	-4.4169703
		62.931229	-34.907986
		31.960844	-36.764725
		135.70082	14.16606
		-165.13969	-4.3220291
		168.82361	8.6933784
		-133.13799	-9.3790121
		137.56042	-0.8984465
		111.04035	15.213754
		70.757057	14.553636
		-58.910175	21.017046
		5.6092544	16.837332
		-275.92719	5.5245361
		-11.427016	33.819485
		45.278492	20.2647
		28.65037	26.238319
		26.733843	14.458607
		-19.276999	-8.6649609
		27.020046	19.950474
		45.915043	6.2961702
		75.068794	19.167072
		120.02606	16.74489
		-22.112206	8.9544668
		59.539448	15.534627
		-22.123968	30.079998
		53.971138	6.0080729
		0.71554035	18.229088
		-3.8167894	15.925937
		9.3486853	31.709375
		97.787148	8.8271828
		95.096252	3.6764762
		76.174713	15.486066
		96.334686	-8.3796043
		1.4647758	15.811913
		116.14091	6.5085764
		75.545486	23.665396
		-107.69299	4.315012
		96.803665	13.716229
		97.914024	-31.430714
		-36.850719	-10.336409
		78.893318	24.325972
		51.120724	-0.4043459
		-26.981407	8.6559553
		140.8282	14.368873
		13.260044	21.36199
		101.56029	2.7131116
		42.885132	-6.4114842
		51.498432	27.234909
		118.62972	27.559439
		93.362747	18.536505
		72.989418	-54.711784
		-36.039501	-20.72278
		118.7491	23.87108
		137.54993	21.085199
		73.224434	-52.833347
		76.118095	23.229748
		90.132294	10.34243
		-84.021683	20.573214
		24.093294	-4.007844
		60.361233	-6.2416191
		129.68222	-9.7208872
		121.43472	22.19117
		38.945717	0.75088269
		81.725555	-35.63834
		-4.6150126	20.323723
		43.727985	-26.044867
		137.39351	14.35898
		0.66960794	0.093747124
		134.70262	9.2082739
		-77.291153	-23.129749
		-21.67778	9.1837931
		85.417198	-13.221902
		-38.7495	-38.995491
		0.15399857	-18.007618
		140.50812	3.3393362
		44.23806	-0.49047306
		98.087112	27.482677
		87.233551	16.502274
		190.60808	12.592257
		167.64354	24.55217
		138.85085	-4.0140481
		132.45833	17.266287
		52.416103	12.587162
		117.65874	0.85491323
		83.818596	-2.8413846
		231.77811	-4.1781931
		212.00833	14.893001
		152.21437	6.0479918
		138.9814	-5.3425622
		82.868164	2.2629523
		87.17382	15.648396
		43.066422	16.982077
		143.07579	20.369434
		-146.95201	-29.088459
		-3.9285975	26.219542
		93.311874	8.020771
		-16.568586	1.6810713
		40.072613	10.919514
		-11.858106	-5.0348563
		64.004547	16.021767
		62.0681	11.391917
		120.3935	10.822824
		120.46081	15.000881
		117.83225	12.93682
		163.17279	-29.277718
		49.739952	18.662811
		116.47581	0.84496599
		94.815277	-4.2703953
		91.401276	13.80418
		94.267769	-7.1662412
		94.995026	-3.3807411
		117.62527	-10.976163
		117.83823	-15.234241
		29.803793	26.853842
		97.670555	12.108324
		-282.1442	-29.108845
		36.42786	16.889952
		75.644592	19.781866
		144.04222	17.689535
		-20.698801	24.049784
		122.37164	23.039923
		96.855331	19.402323
		20.562807	19.412485
		140.56842	1.8276958
		131.56505	0.069182388
		83.258217	-2.3177366
		106.04866	-3.5684452
		39.635597	16.954304
		95.724152	15.352413
		49.883053	21.066341
		118.52607	14.051987
		3.5478437	-10.178256
		96.072563	26.071859
		44.024715	0.17591526
		-7.7185116	20.825388
		2.088552	14.904134
		28.968515	31.658468
		-26.656858	27.777788
		-40.404469	28.306276
		12.902259	24.297535
		110.2538	5.7723947
		143.1053	16.840782
		166.59535	20.309582
		93.404381	-7.4455032
		166.60152	26.640778
		109.89455	5.4195871
		84.421555	-13.139158
		128.87416	-5.0815225
		-327.12805	0.42873058
		13.659698	10.013077
		103.50629	-21.752672
		145.58055	18.253046
		24.338394	7.7706561
		100.76701	18.320831
		159.48364	8.1744127
		-36.420341	5.6538072
		47.588535	6.3223248
		25.024839	7.7093449
		97.548546	27.926956
		80.332909	-6.7969456
		120.77773	10.149764
		120.82302	0.97970092
		135.85596	-1.4521139
		143.54213	23.462029
		56.659641	-15.494502
		163.65497	-20.759203
		-257.39856	3.8373992
		63.666107	-26.803473
		-235.72694	-1.5127882
		61.1978	-28.706324
		53.34269	-1.5079771
		148.77811	-5.448235
		25.661552	-36.371166
		30.661348	-32.106483
		67.435913	-29.075439
		-0.70814127	-3.8627646
		57.334969	-38.940689
		2.1526325	9.8203993
		162.38246	-24.554548
		3.1951425	-16.626919
		113.12133	-52.780979
		79.752853	19.488417
		60.53722	-58.042755
		27.907866	-50.192822
		-142.56488	13.224837
		4.843379	14.971349
		61.12545	-20.578285
		138.29048	16.945024
		78.803215	18.029381
		144.34874	16.444498
		66.388336	15.532597
		97.685463	22.034861
		19.053505	9.0917282
		-258.36884	5.4534492
		94.968788	17.094538
		32.260468	-37.760349
		22.398993	-12.366314
		22.132566	-15.718619
		44.975677	-27.567759
		92.005135	-52.845459
		98.634018	-43.247154
		83.735733	-29.128212
		38.304581	-20.235128
		106.40882	-40.504704
		-283.23572	6.0663476
		43.847717	-51.628304
		9.382473	-8.763669
		78.591148	-21.292757
		140.98135	22.095732
		168.71684	29.438551
		58.414761	-51.57906
		74.720711	7.1502318
		46.320049	-29.139748
		77.094749	1036346
		-37.200703	-3.3121467
		25.632673	-17.536749
		-28.784206	-10.028027
		69.371094	22.91832
		23.983253	-42.287403
		35.927174	-48.555069
		73.828125	-21.149332
		84.465637	-61.066811
		67.435638	-29.07205
		36.78381	-49.682587
		103.47706	0.55851007
		36.753239	-23.382395
		-64.386375	18.5254
		6.2386065	-5.0272937
		-27.239759	2.493742
		-20.535282	10.291347
		-41.579266	11.817163
		25.144522	-3.6114852
		73.761177	8.3867664
		-24.35738	-21.472021
		24.996262	2.3019207
		3.7478664	24.216976
		-4.3010011	-4.6988554
		33.233856	4.0398092
		143.45514	24.926952
		-10.234826	10.063606
		70.153503	35.035736
		116.33005	17.478491
		140.77028	-7.5861201
		33.197803	-44.946354
		94.659386	22.828897
		31.879366	12.209691
		144.67531	2.7102938
		121.67931	25.81962
		77.562515	-11.495993
		94.157944	15.542503
		100.31055	-12.455946
		74.179756	17.427086
		96.823318	21.105824
		108.76535	1.3719555
		65.439613	11.350625
		51.474976	-19.559353
		70.438271	25.676281
		142.17711	28.499689
		147.73932	19.820589
		-236.66368	23.019464
		137.84895	-4.7886734
		115.9026	10.825525
		137.56042	-0.8984465
		145.0878	34.486366
		-290.8205	10.848971
		144.57474	21.774334
		-13.474848	13.024399
		138.32864	21.93964
		34.100521	-48.106743
		117.5834	6.9256988
		-347.37976	33.883904
		2.271987	3.5831246
		45.200142	19.563898
		78.687981	-4.1197987
		97.21653	18.315062
		52.093391	22.430067
		36.066696	14.653386
		121.06593	11.572671
		56.042706	2.4710469
		93.843811	0.47527173
		77.192924	1.8356901
		-1.87965	2.6351199
		-2.5995567	-1.1136898
		47.868408	-4.140677
		50.987476	-9.2933702
		73.830704	-21.145712
		75.884834	-21.955286
		47.792568	-9.1193943
		20.963345	-9.213872
		16.317099	-29.655634
		41.645279	-21.703934
		16.937988	13.062182
		3.0290713	2.922785
		-62.442066	-6.0228057
		-22.106272	3.569711
		43.23188	16.208384
		-38.566814	-2.7453611
		90.909897	-55.417133
		0.73609537	6.0654645
		11.349868	-12.99298
		66.123657	20.302588
		-0.45892116	-4.9459863
		-39.510777	-3.7439198
		-18.869638	9.8503132
		28.063637	4.3198767
		20.220875	4.9548297
		-130.68214	-9.3778934
		6.6566901	4.0725746
		-23.301867	-1.8604491
		62.808006	3.6227424
		-41.988747	-8.1342058
		27.859592	16.289286

## Sheet: Figure 3c
Figure 3c
		Concentration (μM)	Chemical Shift #1	Chemical Shift #2
		0	0	0
		125	0.006	0.0272
		250	0.0119	0.0553
		500	0.0192	0.0866
		1000	0.0258	0.1051

## Sheet: Supplementary Figure 1
Supplementary Figure 1
		Round 1 clogP		Round 2 clogP
		-29.5815		-33.1293
		-23.2908		-31.6077
		-6.1459		-9.18741
		-5.8512		-8.2462
		-4.94048		-5.39358
		-4.0106		-4.5736
		-3.27308		-3.44582
		-2.97698		-2.6087
		-2.7191		-2.5578
		-2.5802		-2.2052
		-2.5491		-2.10978
		-2.11138		-1.8698
		-1.56528		-1.7731
		-1.542		-1.70248
		-1.37748		-1.6211
		-1.24188		-1.61858
		-1.21208		-1.56238
		-1.0041		-1.5424
		-0.8958		-1.52008
		-0.877		-1.49838
		-0.79978		-1.38988
		-0.7737		-1.3785
		-0.7721		-1.27068
		-0.5509		-1.1583
		-0.51598		-1.06638
		-0.4299		-1.06638
		-0.37558		-1.04076
		-0.35398		-1.00138
		-0.32568		-0.9578
		-0.3052		-0.93288
		-0.29448		-0.90602
		-0.2856		-0.86438
		-0.28		-0.8247
		-0.22922		-0.81548
		-0.22318		-0.7979
		-0.1998		-0.7873
		-0.19208		-0.7397
		-0.1608		-0.7162
		-0.1479		-0.69218
		-0.13018		-0.66388
		-0.11298		-0.6212
		-0.05318		-0.60968
		-0.0135		-0.60218
		-0.00598		-0.58218
		0.07192		-0.5374
		0.1319		-0.4915
		0.14762		-0.4786
		0.1854		-0.47368
		0.19512		-0.47348
		0.2277		-0.41468
		0.23482		-0.41378
		0.23882		-0.4078
		0.29372		-0.3597
		0.29972		-0.3181
		0.30192		-0.31368
		0.36072		-0.27378
		0.3718		-0.26098
		0.38262		-0.25628
		0.4078		-0.2449
		0.4174		-0.2391
		0.43082		-0.2391
		0.4538		-0.232
		0.4685		-0.21958
		0.4774		-0.1408
		0.5214		-0.11048
		0.52662		-0.08098
		0.53612		-0.0666
		0.5712		-0.03698
		0.57182		-0.0352
		0.58812		-0.02938
		0.58812		-0.02738
		0.614		-0.02428
		0.62172		-0.0102
		0.65512		-0.00848
		0.68022		-0.00808
		0.7135		0.0069
		0.71622		0.0261
		0.7427		0.07642
		0.76552		0.1064
		0.77892		0.1154
		0.78272		0.14582
		0.7942		0.16588
		0.79762		0.16892
		0.80962		0.17052
		0.8348		0.20082
		0.85942		0.2054
		0.86752		0.21172
		0.86952		0.2127
		0.87682		0.2226
		0.9117		0.22721
		0.9153		0.2312
		0.9222		0.23522
		0.9222		0.2443
		0.92492		0.25772
		0.92622		0.2611
		0.94992		0.26342
		0.95314		0.27322
		0.9569		0.2819
		0.97092		0.28232
		0.99312		0.28612
		1.0044		0.29042
		1.01152		0.2922
		1.0262		0.29242
		1.03142		0.3718
		1.05082		0.3835
		1.08892		0.3857
		1.09302		0.40042
		1.10032		0.40942
		1.10262		0.4182
		1.10422		0.44722
		1.1205		0.4641
		1.15868		0.47022
		1.16152		0.47102
		1.17492		0.47322
		1.22312		0.4817
		1.23302		0.4851
		1.23302		0.5249
		1.2445		0.52507
		1.24952		0.53562
		1.2519		0.54202
		1.25812		0.57102
		1.26532		0.572
		1.2786		0.58812
		1.2931		0.59092
		1.31832		0.6181
		1.32172		0.64386
		1.3234		0.6501
		1.32632		0.65732
		1.347		0.6661
		1.34712		0.66992
		1.34862		0.68022
		1.35044		0.68572
		1.36052		0.69902
		1.36052		0.70392
		1.3767		0.7052
		1.37702		0.7237
		1.3838		0.72892
		1.39572		0.72892
		1.4139		0.74002
		1.42902		0.75212
		1.44144		0.75582
		1.45302		0.7576
		1.45432		0.75829
		1.47902		0.78632
		1.50412		0.79927
		1.50792		0.80742
		1.51414		0.82762
		1.51932		0.83242
		1.53652		0.8343
		1.53936		0.84894
		1.5427		0.85782
		1.54512		0.8666
		1.5619		0.8718
		1.56702		0.8787
		1.56702		0.8821
		1.5835		0.88772
		1.58802		0.89146
		1.593		0.8916
		1.59392		0.90822
		1.60242		0.91352
		1.60242		0.92184
		1.6049		0.92542
		1.60602		0.9286
		1.61732		0.93632
		1.62474		0.9546
		1.64172		0.9729
		1.65542		0.97452
		1.65882		0.97652
		1.66502		0.979
		1.6671		0.9839
		1.70032		0.996
		1.70642		0.9976
		1.7141		1.01302
		1.7249		1.02032
		1.72502		1.02192
		1.75422		1.0254
		1.78582		1.03212
		1.78662		1.03732
		1.7991		1.05542
		1.82842		1.06602
		1.83594		1.07382
		1.84572		1.11008
		1.88		1.11582
		1.90142		1.11802
		1.9043		1.12942
		1.90542		1.12942
		1.90668		1.14092
		1.90852		1.14172
		1.9089		1.14592
		1.91102		1.15232
		1.91172		1.15464
		1.91452		1.1548
		1.94792		1.1587
		1.95132		1.16112
		1.96552		1.16682
		1.97652		1.1689
		1.97892		1.1695
		1.98412		1.18022
		1.99612		1.18022
		2.01484		1.18362
		2.031		1.18362
		2.03238		1.1912
		2.03262		1.19752
		2.04952		1.21012
		2.0501		1.21612
		2.05482		1.22272
		2.07282		1.22342
		2.08384		1.23252
		2.08402		1.23302
		2.08402		1.23302
		2.08652		1.23772
		2.10132		1.24172
		2.1022		1.25112
		2.10352		1.2526
		2.11112		1.25372
		2.11692		1.25502
		2.1267		1.2551
		2.12852		1.25632
		2.16874		1.2619
		2.17672		1.26842
		2.17672		1.26842
		2.18052		1.2715
		2.18534		1.2803
		2.19532		1.28172
		2.19692		1.2938
		2.20402		1.3005
		2.21138		1.30362
		2.21402		1.30362
		2.21592		1.30442
		2.23232		1.31912
		2.2327		1.34362
		2.24132		1.35022
		2.24592		1.3517
		2.26102		1.359
		2.277		1.36052
		2.2792		1.3658
		2.2805		1.3861
		2.28082		1.3886
		2.2821		1.39672
		2.28897		1.39982
		2.2917		1.40302
		2.29782		1.40622
		2.30182		1.42962
		2.3097		1.4368
		2.32862		1.44092
		2.33002		1.4489
		2.33642		1.4723
		2.33942		1.49292
		2.35842		1.49512
		2.37092		1.49578
		2.38902		1.51952
		2.39182		1.52982
		2.4015		1.5488
		2.40152		1.55022
		2.4196		1.55362
		2.4211		1.55922
		2.43342		1.564
		2.43512		1.56474
		2.43576		1.57372
		2.43702		1.57372
		2.4425		1.57652
		2.46692		1.58152
		2.47552		1.58502
		2.47716		1.5907
		2.4773		1.60602
		2.4792		1.6118
		2.5138		1.6152
		2.52786		1.6179
		2.53532		1.62214
		2.53592		1.62344
		2.5496		1.629
		2.55884		1.64292
		2.56522		1.64312
		2.5664		1.64412
		2.57486		1.64452
		2.57694		1.646
		2.58542		1.66392
		2.58542		1.66822
		2.58542		1.67022
		2.5882		1.68122
		2.58832		1.68442
		2.59284		1.6923
		2.59512		1.69372
		2.6012		1.69452
		2.6012		1.69452
		2.60662		1.69452
		2.63742		1.70032
		2.6433		1.7076
		2.66312		1.70942
		2.6671		1.73062
		2.6671		1.75232
		2.67752		1.7537
		2.68092		1.75732
		2.69072		1.7675
		2.69362		1.7724
		2.69892		1.785
		2.71834		1.78582
		2.72764		1.7978
		2.72952		1.80322
		2.73114		1.80747
		2.73194		1.81142
		2.7491		1.81512
		2.76632		1.8269
		2.77292		1.83562
		2.77394		1.8373
		2.7755		1.8485
		2.79182		1.85232
		2.79922		1.85682
		2.8011		1.85722
		2.81122		1.85722
		2.84292		1.85882
		2.8445		1.85982
		2.85442		1.8846
		2.86674		1.8869
		2.88342		1.8912
		2.9045		1.8983
		2.90482		1.90052
		2.91212		1.90402
		2.91322		1.91952
		2.92142		1.92852
		2.92512		1.9319
		2.92512		1.93402
		2.93424		1.9389
		2.9398		1.9408
		2.9421		1.94122
		2.94612		1.95442
		2.96512		1.96029
		2.96542		1.96222
		2.96612		1.96384
		2.97552		1.9686
		2.97552		1.98732
		2.97552		1.98842
		2.97852		1.9904
		2.98042		1.99792
		2.98294		2.00132
		2.9835		2.0016
		2.99256		2.0114
		2.99352		2.01632
		2.99492		2.0339
		3.0003		2.0384
		3.005		2.04172
		3.0231		2.048
		3.02382		2.04952
		3.02752		2.0501
		3.07742		2.0521
		3.08452		2.0608
		3.09124		2.0736
		3.10242		2.07452
		3.11712		2.0843
		3.14302		2.08462
		3.14724		2.0853
		3.15272		2.1019
		3.15652		2.10212
		3.15652		2.1039
		3.15932		2.10952
		3.1655		2.11134
		3.1661		2.12452
		3.1725		2.13142
		3.17492		2.13622
		3.19242		2.13812
		3.1933		2.14812
		3.19992		2.15002
		3.20892		2.15494
		3.24242		2.1557
		3.26184		2.15712
		3.27252		2.16302
		3.27352		2.16614
		3.27392		2.16892
		3.27924		2.1712
		3.2826		2.17672
		3.28394		2.17672
		3.28622		2.19297
		3.29342		2.19532
		3.3046		2.2011
		3.32012		2.2054
		3.3268		2.20556
		3.33518		2.2103
		3.3575		2.2157
		3.36092		2.2217
		3.3634		2.2232
		3.36562		2.2246
		3.37302		2.23012
		3.3736		2.2317
		3.37872		2.23332
		3.40782		2.23772
		3.42302		2.2401
		3.42694		2.2442
		3.43962		2.24732
		3.45882		2.24732
		3.48134		2.2533
		3.5156		2.25552
		3.51792		2.26102
		3.51892		2.26302
		3.52032		2.2699
		3.52472		2.27054
		3.53032		2.2724
		3.53032		2.277
		3.53502		2.2786
		3.55322		2.2867
		3.55392		2.28974
		3.5606		2.29952
		3.57842		2.30072
		3.58052		2.3078
		3.58892		2.3125
		3.594		2.32252
		3.61038		2.32252
		3.62374		2.3253
		3.62862		2.3259
		3.63512		2.3259
		3.66712		2.329
		3.6687		2.33062
		3.68562		2.33702
		3.69992		2.33942
		3.71132		2.3406
		3.71392		2.34312
		3.71622		2.3569
		3.71622		2.3582
		3.73782		2.359
		3.74832		2.3617
		3.76622		2.3782
		3.77922		2.39812
		3.79202		2.4006
		3.8074		2.40232
		3.80992		2.4102
		3.82012		2.411
		3.82022		2.41417
		3.85032		2.41562
		3.85762		2.4211
		3.8635		2.42272
		3.86432		2.42772
		3.9019		2.42852
		3.9111		2.43562
		3.91482		2.4422
		3.92212		2.45222
		3.93216		2.45844
		3.94416		2.45882
		3.95232		2.4614
		3.9587		2.4617
		3.96262		2.463
		3.9653		2.4633
		3.9722		2.46692
		3.98902		2.46712
		4.01384		2.46792
		4.03102		2.47002
		4.04112		2.47226
		4.0451		2.4753
		4.04512		2.4792
		4.0607		2.4792
		4.07282		2.4819
		4.07552		2.48192
		4.07804		2.48192
		4.08712		2.4836
		4.09382		2.4883
		4.09772		2.4952
		4.103		2.4967
		4.11652		2.5001
		4.1192		2.5023
		4.12652		2.5031
		4.12792		2.50312
		4.14322		2.50902
		4.1531		2.50902
		4.15642		2.53572
		4.15732		2.53902
		4.18802		2.54012
		4.19832		2.54012
		4.19832		2.5432
		4.2262		2.547
		4.23322		2.5488
		4.24929		2.5501
		4.26062		2.55012
		4.27362		2.5581
		4.27372		2.5602
		4.2991		2.56302
		4.31282		2.5636
		4.3277		2.5643
		4.36582		2.5677
		4.37892		2.56802
		4.3851		2.57144
		4.39532		2.575
		4.39712		2.58542
		4.40682		2.58984
		4.40932		2.6025
		4.41142		2.6047
		4.41712		2.6075
		4.42494		2.6206
		4.4328		2.6342
		4.4407		2.63742
		4.45062		2.63742
		4.45802		2.64002
		4.47372		2.6406
		4.47552		2.64722
		4.4947		2.6504
		4.50502		2.6504
		4.51264		2.65302
		4.52492		2.66272
		4.5319		2.67304
		4.5326		2.67682
		4.55392		2.67962
		4.55962		2.68094
		4.57062		2.6814
		4.5711		2.6869
		4.597		2.68982
		4.59982		2.6991
		4.61072		2.7012
		4.62092		2.703
		4.64032		2.7046
		4.65002		2.70712
		4.65532		2.70712
		4.67462		2.71062
		4.6792		2.71262
		4.6809		2.71372
		4.69352		2.7141
		4.70372		2.71472
		4.71242		2.71474
		4.74282		2.71504
		4.75012		2.72352
		4.75072		2.72952
		4.75102		2.73302
		4.7521		2.73302
		4.7594		2.7352
		4.76812		2.7438
		4.79482		2.74422
		4.79582		2.7488
		4.8229		2.75994
		4.82652		2.76172
		4.85032		2.76262
		4.86562		2.7756
		4.88902		2.77714
		4.90004		2.7912
		4.91602		2.8024
		4.92982		2.8086
		4.94502		2.81744
		4.96628		2.8231
		4.98812		2.8249
		5.01042		2.8362
		5.0161		2.83667
		5.03772		2.8398
		5.0383		2.85872
		5.04052		2.8619
		5.04082		2.8714
		5.04852		2.87202
		5.05562		2.877
		5.12882		2.8805
		5.13472		2.88342
		5.13482		2.88502
		5.20862		2.89842
		5.20862		2.9034
		5.21662		2.9121
		5.2235		2.91622
		5.23222		2.934
		5.2903		2.94584
		5.29422		2.94712
		5.29732		2.95822
		5.29966		2.95992
		5.3007		2.96254
		5.30432		2.96328
		5.30872		2.97102
		5.3143		2.97552
		5.33612		2.97552
		5.3484		2.97552
		5.35182		2.98642
		5.36552		3.00277
		5.37482		3.0121
		5.40372		3.02752
		5.40392		3.06442
		5.43092		3.0709
		5.43352		3.09562
		5.43772		3.1178
		5.4925		3.11962
		5.50594		3.11962
		5.5494		3.12682
		5.58264		3.1273
		5.59644		3.15652
		5.59872		3.15792
		5.6064		3.16242
		5.60802		3.18652
		5.67432		3.18812
		5.68322		3.18844
		5.69082		3.1941
		5.71142		3.19502
		5.71672		3.21482
		5.72244		3.2173
		5.73732		3.226
		5.77942		3.26522
		5.78232		3.2685
		5.8035		3.29052
		5.80872		3.29642
		5.84744		3.30672
		5.85162		3.30894
		5.86832		3.33452
		5.89302		3.3479
		5.8962		3.36102
		5.9092		3.3733
		5.91712		3.39742
		5.92532		3.3981
		5.92712		3.40512
		5.96382		3.4054
		5.97894		3.4089
		5.982		3.42102
		5.99412		3.423
		5.99722		3.43652
		6.004		3.43822
		6.01442		3.4401
		6.02012		3.46822
		6.0287		3.47682
		6.05652		3.49492
		6.06652		3.5109
		6.0754		3.51102
		6.08456		3.5206
		6.0961		3.52412
		6.09942		3.5296
		6.1131		3.52962
		6.12808		3.53032
		6.13262		3.53032
		6.1386		3.53032
		6.14002		3.53742
		6.15572		3.53782
		6.16382		3.54122
		6.16952		3.5566
		6.20144		3.6082
		6.20372		3.6134
		6.21262		3.6149
		6.2493		3.61492
		6.25142		3.62302
		6.26612		3.62452
		6.27504		3.63382
		6.28252		3.6397
		6.29128		3.64192
		6.305		3.66202
		6.30722		3.67602
		6.32172		3.68202
		6.34352		3.69172
		6.36292		3.69192
		6.37062		3.69602
		6.37942		3.70182
		6.38114		3.7048
		6.38602		3.71662
		6.40452		3.71662
		6.41662		3.7186
		6.42642		3.72252
		6.43442		3.72392
		6.4365		3.73352
		6.44162		3.75872
		6.44408		3.76382
		6.44662		3.79062
		6.45382		3.8082
		6.46104		3.81222
		6.49566		3.81852
		6.49606		3.82182
		6.50092		3.82672
		6.50282		3.8293
		6.52272		3.8332
		6.5332		3.90002
		6.55162		3.91948
		6.59102		3.92702
		6.64082		3.96602
		6.64372		3.97522
		6.65122		4.0038
		6.65246		4.0169
		6.65716		4.03812
		6.6659		4.08122
		6.67382		4.09722
		6.67502		4.12322
		6.6862		4.1477
		6.69382		4.20112
		6.69776		4.20232
		6.69892		4.2215
		6.71246		4.24172
		6.71294		4.29962
		6.719		4.3119
		6.724		4.3315
		6.7263		4.37962
		6.72864		4.38112
		6.754		4.411
		6.76286		4.42322
		6.77944		4.45802
		6.78832		4.46062
		6.79242		4.46694
		6.79274		4.47892
		6.8163		4.53342
		6.83602		4.55812
		6.8497		4.5641
		6.85652		4.62762
		6.86102		4.65512
		6.87582		4.67142
		6.88012		4.69302
		6.88012		4.69392
		6.89326		4.72242
		6.90562		5.068
		6.96942		5.19142
		7.01208		5.21722
		7.05226		5.24547
		7.05334		5.27722
		7.05334		5.4121
		7.05334		5.48992
		7.05632		5.49532
		7.07128		5.50162
		7.07926		5.52322
		7.08682		5.63622
		7.08786		5.63812
		7.1183		5.662
		7.12112		5.7181
		7.12476		5.83592
		7.13394		5.87652
		7.13992		5.89932
		7.14724		5.90508
		7.16822		5.93592
		7.20168		6.1929
		7.205		6.2037
		7.21406		6.23642
		7.2286		6.3231
		7.23246		6.4245
		7.24662		6.4702
		7.24662		6.51922
		7.2721		6.5677
		7.27784		6.88602
		7.2904		7.05439
		7.29912		7.13429
		7.30592		7.1454
		7.31156		7.36224
		7.31702		7.5629
		7.32102		7.689
		7.32532		7.75262
		7.33622		7.75742
		7.36396		8.0285
		7.38532		8.3554
		7.38704		8.3554
		7.4131		8.48744
		7.49126		8.85354
		7.49826		8.9604
		7.49952		9.20494
		7.54762		9.4236
		7.55018		9.45094
		7.56112		10.7507
		7.56116		11.5033
		7.58122
		7.59282
		7.60572
		7.6187
		7.62732
		7.66132
		7.66534
		7.68882
		7.69428
		7.70092
		7.70936
		7.74862
		7.75288
		7.76218
		7.76218
		7.80312
		7.82372
		7.84964
		7.86038
		7.86362
		7.94028
		7.94044
		7.97132
		8.0088
		8.012
		8.01616
		8.05334
		8.0572
		8.0692
		8.08746
		8.13108
		8.13872
		8.14298
		8.15516
		8.16302
		8.18382
		8.22834
		8.2487
		8.26494
		8.32084
		8.34644
		8.3741
		8.37576
		8.40902
		8.43012
		8.44554
		8.47712
		8.54816
		8.55304
		8.5701
		8.57074
		8.57074
		8.57392
		8.5769
		8.61388
		8.65412
		8.66106
		8.66396
		8.67196
		8.67312
		8.6945
		8.69594
		8.70076
		8.7246
		8.75164
		8.77346
		8.79124
		8.79382
		8.7967
		8.91956
		8.9214
		8.95532
		8.98534
		8.99242
		9.01006
		9.0114
		9.0407
		9.0476
		9.09516
		9.11146
		9.13814
		9.15426
		9.16556
		9.18338
		9.2068
		9.22526
		9.24578
		9.29866
		9.30006
		9.3454
		9.38956
		9.38956
		9.44196
		9.44352
		9.50602
		9.53546
		9.56796
		9.597
		9.60606
		9.73086
		9.7345
		9.7355
		9.7355
		9.80432
		9.83106
		9.92376
		9.949
		9.97418
		10.0052
		10.0197
		10.0447
		10.1188
		10.1771
		10.1843
		10.2067
		10.2279
		10.2751
		10.296
		10.2968
		10.3311
		10.3767
		10.392
		10.4609
		10.4609
		10.4785
		10.5296
		10.599
		10.6095
		10.6095
		10.6156
		10.6869
		10.7012
		10.7378
		10.8305
		10.8971
		10.9773
		10.9913
		11.0046
		11.0046
		11.0614
		11.0638
		11.1125
		11.144
		11.1441
		11.1518
		11.2317
		11.2578
		11.3395
		11.5285
		11.6205
		11.6206
		11.6361
		11.6408
		11.6479
		11.6479
		11.6479
		11.7565
		11.7662
		11.8081
		11.8666
		11.8726
		11.91
		11.9186
		11.9967
		12.0121
		12.014
		12.0196
		12.0208
		12.0492
		12.0854
		12.1078
		12.1389
		12.1399
		12.183
		12.2184
		12.2184
		12.2276
		12.244
		12.2454
		12.2676
		12.2722
		12.3039
		12.323
		12.3785
		12.4022
		12.4816
		12.4824
		12.4896
		12.4928
		12.516
		12.516
		12.5623
		12.576
		12.6449
		12.6529
		12.6562
		12.6577
		12.7106
		12.7106
		12.7284
		12.7346
		12.8013
		12.8172
		12.8208
		12.8244
		12.8267
		12.8647
		12.8707
		12.9061
		12.9386
		12.9613
		12.9613
		12.9632
		12.9646
		12.9646
		12.9646
		13.043
		13.1007
		13.1454
		13.1685
		13.1791
		13.1791
		13.1825
		13.1914
		13.2608
		13.2657
		13.2716
		13.35
		13.3533
		13.3547
		13.3547
		13.4485
		13.4556
		13.5277
		13.5329
		13.5548
		13.6892
		13.958
		14.1571
		15.7116
		17.5788
		21.5693
		24.5695
		39.699
		53.799

## Sheet: Supplementary Figure 2
Supplementary Figure 2
			Player Rank	Rounds Played		Player Rank	Number of Compounds
			1	11		1	522
			2	11		2	522
			3	11		3	303
			4	11		4	236
			5	11		5	224
			6	11		6	216
			7	11		7	209
			8	11		8	200
			9	11		9	197
			10	11		10	172
			11	11		11	166
			12	11		12	164
			13	11		13	147
			14	11		14	146
			15	11		15	144
			16	11		16	144
			17	11		17	139
			18	11		18	137
			19	11		19	130
			20	11		20	124
			21	11		21	121
			22	11		22	120
			23	10		23	116
			24	10		24	108
			25	10		25	100
			26	10		26	87
			27	10		27	87
			28	10		28	86
			29	9		29	85
			30	9		30	81
			31	9		31	79
			32	9		32	79
			33	9		33	79
			34	8		34	70
			35	8		35	68
			36	8		36	67
			37	8		37	63
			38	8		38	59
			39	8		39	57
			40	8		40	56
			41	8		41	53
			42	7		42	50
			43	7		43	44
			44	7		44	39
			45	7		45	37
			46	7		46	36
			47	6		47	35
			48	6		48	35
			49	6		49	35
			50	6		50	34
			51	6		51	33
			52	6		52	32
			53	5		53	31
			54	5		54	31
			55	5		55	30
			56	5		56	30
			57	5		57	30
			58	5		58	30
			59	5		59	30
			60	5		60	28
			61	4		61	27
			62	4		62	26
			63	4		63	26
			64	4		64	25
			65	4		65	22
			66	4		66	21
			67	3		67	19
			68	3		68	19
			69	3		69	18
			70	3		70	18
			71	3		71	17
			72	3		72	17
			73	3		73	14
			74	3		74	14
			75	3		75	13
			76	2		76	13
			77	2		77	12
			78	2		78	12
			79	2		79	10
			80	2		80	9
			81	2		81	9
			82	2		82	9
			83	2		83	9
			84	2		84	8
			85	2		85	8
			86	2		86	8
			87	2		87	8
			88	2		88	8
			89	2		89	8
			90	2		90	7
			91	2		91	6
			92	2		92	6
			93	2		93	6
			94	2		94	6
			95	1		95	6
			96	1		96	5
			97	1		97	5
			98	1		98	5
			99	1		99	5
			100	1		100	5
			101	1		101	5
			102	1		102	4
			103	1		103	4
			104	1		104	4
			105	1		105	4
			106	1		106	3
			107	1		107	3
			108	1		108	3
			109	1		109	3
			110	1		110	3
			111	1		111	2
			112	1		112	2
			113	1		113	2
			114	1		114	2
			115	1		115	2
			116	1		116	2
			117	1		117	2
			118	1		118	2
			119	1		119	2
			120	1		120	2
			121	1		121	2
			122	1		122	2
			123	1		123	2
			124	1		124	2
			125	1		125	2
			126	1		126	1
			127	1		127	1
			128	1		128	1
			129	1		129	1
			130	1		130	1
			131	1		131	1
			132	1		132	1
			133	1		133	1
			134	1		134	1
			135	1		135	1
			136	1		136	1
			137	1		137	1
			138	1		138	1
			139	1		139	1
			140	1		140	1
			141	1		141	1
			142	1		142	1
			143	1		143	1
			144	1		144	1
			145	1		145	1
			146	1		146	1
			147	1		147	1
			148	1		148	1
			149	1		149	1
			150	1		150	1
			151	1		151	1
			152	1		152	1
			153	1		153	1
			154	1		154	1
			155	1		155	1
			156	1		156	1
			157	1		157	1

## Sheet: Supplementary Figure 5
Supplementary Figure 5
		Synthesized				Designed
		Docking Score	Pnear	Line Style		Docking Score	Pnear	Line Style
		-19.873	0.982474			-24.284	0.987488
		-19.602	0.938341			-21.26	0.987182
		-19.406	0.991373	Sold		-20.972	0.930919
		-19.371	0.901252			-20.844	0.991739
		-18.644	0.957869			-20.374	0.99118
		-18.578	0.996846			-19.461	0.981116
		-18.508	0.951495			-19.264	0.983491
		-18.503	0.986427			-18.801	0.977007
		-18.173	0.979409			-18.766	0.973547
		-18.158	0.985906			-18.57	0.993882
		-17.291	0.881673	Dashed		-18.475	0.843954
		-17.242	0.169716			-18.402	0.0325884
		-16.535	0.743362			-17.962	0.881242
		-16.234	0.197606			-16.507	0.0698281
		-16.054	0.275938			-15.846	0.122549	Dotted
		-15.619	0.371356			-15.681	0.428423
		-15.126	0.525841			-15.065	0.0858573
		-14.4	0.0576275			-14.061	0.0146025
		-12.971	0.57108			-11.269	0.928339
		-12.348	0.125164
